# Supplementary material for: Does incidental pride increase competency evaluation of others who appear careless? Discrete positive emotions and impression formation
Source: PLoS One. 2019 Aug 8;14(8):e0220883. doi: 10.1371/journal.pone.0220883 (PMC6687287; doi:10.1371/journal.pone.0220883)
Supplement: S1 File — (XLSX) [file pone.0220883.s001.xlsx]

## Sheet: Sheet1
			SS	df	F	p	p.eta^2
A 39.8950 2 19.9475 3.6344 0.0311 * 0.0873		Emotion	39.895	2	3.6344	0.0311	0.0873
s x A 417.1289 76 5.4885		Blunder	24.9386	1.91	12.1267	0	0.1376
-----------------------------------------------------------------------		Impression items	2.3027	1.67	1.0661	0.3374	0.0138
B 24.9386 1.91 13.0555 12.1267 0.0000 *** 0.1376		Emotion*Blunder	1.956	3.82	0.4756	0.7451	0.0124
A x B 1.9560 3.82 0.5120 0.4756 0.7451 ns 0.0124		Emotion*Items	13.5517	3.34	3.1372	0.0235	0.0763
s x A x B 156.2943 145.18 1.0766		Blunder*Items	17.9412	3.47	11.6401	0	0.1328
-----------------------------------------------------------------------		Emotion*Blunder*Items	4.4908	6.94	1.4568	0.1836	0.0369
C 2.3027 1.67 1.3804 1.0661 0.3374 ns 0.0138
A x C 13.5517 3.34 4.0621 3.1372 0.0235 * 0.0763
s x A x C 164.1501 126.77 1.2948		Multiple comparisons of emotion
-----------------------------------------------------------------------		Pair	Difference	t	df	p	adjusted p
B x C 17.9412 3.47 5.1683 11.6401 0.0000 *** 0.1328		Pride-Neutral	0.5437	2.5084	76	0.0143	0.0428
A x B x C 4.4908 6.94 0.6468 1.4568 0.1836 ns 0.0369		Awe-Pride	-0.4444	0.4579	76	0.6483	0.6483
s x A x B x C 117.1407 263.83 0.4440		Awe-Neutral	0.0993	2.0911	76	0.0399	0.0428
		Multiple comparisons of blunder
		Pair	Difference	t	df	p	adjusted p
		small-big	0.4588	5.5418	76	0	0
		none-big	0.2153	2.3556	76	0.0211	0.0211
		small-none	0.2435	2.3363	76	0.0221	0.0221
		Simple effects for Emotion*Items
		Source	SS	df	F	p	p.eta^2
		Emotion at Competence	34.8416	2	4.5012	0.0142	0.1059
		Emotion at Attractiveness	14.7848	2	3.1563	0.0482	0.0767
		Emotion at Warmth	3.8203	2	1.3301	0.2705	0.0338
		Simple effects for Blunder*Items
		Source	SS	df	F	p	p.eta^2
		Blunder at Competence	24.7081	2	28.3314	0	0.2716
		Blunder at Attractiveness	12.6479	1.95	9.2773	0.0002	0.1088
		Blunder at Warmth	5.5238	1.79	4.0545	0.0233	0.0506
		Multiple comparison for emotion at competence
		Pair	Difference	t	df	p	adjusted p
		Pride-Neutral	0.8578	2.7209	76	0.0081	0.0242
		Awe-Pride	-0.7531	2.4362	76	0.0172	0.0242
		Awe-Neutral	0.1047	0.3321	76	0.7407	0.7407
		Multiple comparison for emotion at attractiveness
		Pair	Difference	t	df	p	adjusted p
		Pride-Neutral	-0.5556	2.3102	76	0.0236	0.0708
		Awe-Pride	0.4889	1.9935	76	0.0498	0.0708
		Awe-Neutral	-0.0667	0.2718	76	0.7865	0.7865
		Multiple comparison for blunder at competence
		Pair	Difference	t	df	p	adjusted p
		small-big	0.6178	5.8035	76	0	0
		none-big	-0.1195	1.0926	76	0.278	0.278
		small-none	0.7373	7.4221	76	0	0
		Multiple comparison for blunder at attractiveness
		Pair	Difference	t	df	p	adjusted p
		small-big	0.4914	4.1046	76	0.0001	0.0003
		none-big	0.4894	3.3875	76	0.0011	0.0011
		small-none	0.002	0.0153	76	0.9878	0.9878
		Multiple comparison for blunder at warmth
		Pair	Difference	t	df	p	adjusted p
		small-big	0.2672	2.4655	76	0.0159	0.0478
		none-big	0.3605	2.3775	76	0.0199	0.0478
		small-none	-0.0933	0.7143	76	0.4772	0.4772
