# Supplementary material for: Does incidental pride increase competency evaluation of others who appear careless? Discrete positive emotions and impression formation
Source: PLoS One. 2019 Aug 8;14(8):e0220883. doi: 10.1371/journal.pone.0220883 (PMC6687287; doi:10.1371/journal.pone.0220883)
Supplement: S2 File — (XLSX) [file pone.0220883.s002.xlsx]

## Sheet: Data
ID	Emotion	Pre_Pride	Pre_Awe	Pre_Valence	Pre_Arousal	Post_Pride	Post_Awe	Post_Valence	Post_Arousal	Change_Pride	Change_Awe	Change_Valence	Change_Arousal
1	1	2	1	3	2	2	3	3	2	0	2	0	0
2	1	4	3	5	2	2	5	5	4	-2	2	0	2
3	1	1	1	4	4	1	2	4	4	0	1	0	0
4	1	1	1	6	3	1	3	5	3	0	2	-1	0
5	1	4	1	5	2	4	2	5	2	0	1	0	0
6	1	3	1	4	2	3	3	4	3	0	2	0	1
7	1	3	1	3	4	4	5	5	5	1	4	2	1
8	1	1	1	3	2	3	6	3	6	2	5	0	4
9	1	2	1	4	4	1	3	4	4	-1	2	0	0
10	1	4	3	5	3	4	5	4	3	0	2	-1	0
11	1	4	2	5	2	4	5	3	5	0	3	-2	3
12	1	5	4	7	4	6	6	6	5	1	2	-1	1
13	1	4	3	4	3	4	5	4	5	0	2	0	2
14	1	4	4	4	4	4	4	4	4	0	0	0	0
15	1	5	1	3	2	2	4	3	3	-3	3	0	1
16	1	2	2	4	2	3	4	5	4	1	2	1	2
17	1	5	1	5	3	4	4	3	3	-1	3	-2	0
18	1	4	3	3	5	2	4	4	3	-2	1	1	-2
19	1	1	1	4	4	5	6	5	5	4	5	1	1
20	2	1	1	5	1	6	1	6	6	5	0	1	5
21	2	4	1	4	2	6	3	5	3	2	2	1	1
22	2	3	4	2	2	4	2	4	3	1	-2	2	1
23	2	4	4	6	4	5	4	5	5	1	0	-1	1
24	2	3	1	4	3	3	1	4	3	0	0	0	0
25	2	4	4	3	2	4	3	4	2	0	-1	1	0
26	2	3	2	6	2	4	2	1	4	1	0	-5	2
27	2	1	1	4	4	1	1	4	1	0	0	0	-3
28	2	3	5	3	3	6	4	6	5	3	-1	3	2
29	2	3	2	2	3	3	2	2	3	0	0	0	0
30	2	4	3	4	2	4	3	4	5	0	0	0	3
31	2	1	1	4	1	2	1	5	4	1	0	1	3
32	2	1	1	5	3	3	1	5	4	2	0	0	1
33	2	6	4	3	3	6	5	4	6	0	1	1	3
34	2	1	2	3	2	4	3	5	5	3	1	2	3
35	2	1	1	4	4	2	1	4	4	1	0	0	0
36	2	1	1	4	1	2	2	5	5	1	1	1	4
37	2	4	1	5	3	6	1	7	7	2	0	2	4
38	2	2	1	2	2	2	1	3	2	0	0	1	0
39	2	2	2	4	2	3	2	4	2	1	0	0	0
40	2	4	2	5	2	4	2	5	1	0	0	0	-1
41	2	4	1	4	4	4	1	4	5	0	0	0	1
42	1	2	2	3	1	2	3	3	2	0	1	0	1
43	1	1	1	4	4	1	1	3	4	0	0	-1	0
44	1	5	2	7	4	6	6	6	2	1	4	-1	-2
45	1	4	4	5	4	3	3	5	4	-1	-1	0	0
46	2	2	3	4	3	3	2	5	5	1	-1	1	2
47	2	6	1	7	3	6	1	6	4	0	0	-1	1
48	2	3	2	4	4	4	2	5	4	1	0	1	0
49	3	4	4	5	4	4	5	5	4	0	1	0	0
50	3	3	2	4	2	5	2	4	2	2	0	0	0
51	3	1	1	4	1	1	1	3	1	0	0	-1	0
52	3	4	3	4	2	4	1	6	4	0	-2	2	2
53	3	5	3	6	4	4	2	4	2	-1	-1	-2	-2
54	3	1	1	4	1	1	2	4	1	0	1	0	0
55	3	6	1	3	1	6	1	3	1	0	0	0	0
56	3	5	5	4	2	4	4	4	3	-1	-1	0	1
57	3	6	2	3	2	5	2	5	4	-1	0	2	2
58	3	5	3	5	4	3	2	4	3	-2	-1	-1	-1
59	3	2	2	4	2	2	2	4	2	0	0	0	0
60	3	4	5	4	2	4	5	3	2	0	0	-1	0
61	3	4	1	4	1	4	1	4	3	0	0	0	2
62	3	3	1	4	2	1	1	3	2	-2	0	-1	0
63	3	5	4	5	4	5	4	4	4	0	0	-1	0
64	3	4	1	5	5	4	1	4	4	0	0	-1	-1
65	3	5	4	5	5	5	5	5	5	0	1	0	0
66	3	4	4	5	4	3	3	5	5	-1	-1	0	1
67	3	4	3	3	4	3	3	2	2	-1	0	-1	-2
68	3	NA	NA	NA	NA	NA	NA	NA	NA	NA	NA	NA	NA
69	3	NA	NA	NA	NA	NA	NA	NA	NA	NA	NA	NA	NA
70	1	1	1	7	4	1	3	7	3	0	2	0	-1
71	1	1	1	4	2	1	3	4	2	0	2	0	0
72	1	3	1	3	2	3	4	3	4	0	3	0	2
73	1	5	4	5	4	5	6	5	5	0	2	0	1
74	2	4	5	5	3	4	5	5	3	0	0	0	0
75	2	5	5	3	5	5	3	3	5	0	-2	0	0
76	3	2	1	4	2	2	1	5	4	0	0	1	2
77	3	4	4	4	2	4	3	4	3	0	-1	0	1
78	3	4	3	4	4	3	4	3	4	-1	1	-1	0
79	3	2	2	3	3	1	1	3	3	-1	-1	0	0

## Sheet: Descriptions of variables
Variables	Which means	Coding
ID	Participants' ID number	Not Available
Emotion	Which condition the participant was randomly assigned to	'1': Awe; '2': Pride; '3': Neutral
Pre_Pride	Participants' ratings on the degree of feeling pride prior to the emotion manipulatiuon	'1': not at all; '7': very much;
Pre_Awe	Participants' ratings on the degree of feeling awe prior to the emotion manipulatiuon	'1': not at all; '7': very much;
Pre_Valence	Participants' ratings on the degree of positive feeling prior to the emotion manipulation	'1': extremely negative '7': extremely much;
Pre_Arousal	Participants' ratings on the intensity of arousal prior to the emotion manipulation	'1': not at all; '7': very much;
Post_Pride	Participants' ratings on the degree of feeling pride after the emotion manipulatiuon	'1': not at all; '7': very much;
Post_Awe	Participants' ratings on the degree of feeling awe after the emotion manipulatiuon	'1': not at all; '7': very much;
Post_Valence	Participants' ratings on the degree of positive feeling after the emotion manipulation	'1': extremely negative '7': extremely much;
Post_Arousal	Participants' ratings on the intensity of arousal after the emotion manipulation	'1': not at all; '7': very much;
Change_Pride	Changes in score of pride (Post - Pre)
Change_Awe	Changes in score of awe (Post - Pre)
Change_Valence	Changes in score of valence (Post - Pre)
Change_Arousal	Changes in score of arousal (Post - Pre)
