# Supplementary material for: Does incidental pride increase competency evaluation of others who appear careless? Discrete positive emotions and impression formation
Source: PLoS One. 2019 Aug 8;14(8):e0220883. doi: 10.1371/journal.pone.0220883 (PMC6687287; doi:10.1371/journal.pone.0220883)
Supplement: S3 File — (XLSX) [file pone.0220883.s003.xlsx]

## Sheet: Data
ID	age	sex	Emotion	Competence_A	Attractiveness_A	Warmth_A	Competence_B	Attractiveness_B	Warmth_B	Competence_C	Attractiveness_C	Warmth_C
1	22	1	1	3	3	5	4	3	5	3	2	4
2	26	2	1	5	5	6	3	2	3	3	4	4
3	19	1	1	4	4	5	4	4	4	3	4	4
4	19	1	1	7	7	7	7	4	4	6	6	5
5	22	1	1	4	5	5	5	5	5	4	6	6
6	22	2	1	3	3	4	5	4	4	4	4	4
7	20	1	1	7	7	7	6	5	5	4	4	4
8	21	1	1	4	2	3	3	3	7	3	3	6
9	18	2	1	4	5	5	4	4	5	4	5	6
10	21	1	1	5	5	5	5	4	4	5	4	4
11	23	2	1	6	5	5	5	4	6	4	4	4
12	21	2	1	5	4	5	5	4	5	5	3	5
13	25	2	1	3	4	4	3	4	4	3	4	4
14	22	1	1	6	6	6	7	5	4	6	6	6
15	20	2	1	3	6	6	6	5	5	6	6	5
16	20	1	1	3	3	4	3	4	5	2	3	5
17	19	2	1	5	4	4	5	4	4	5	4	4
18	19	2	1	4	5	4	5	6	6	3	4	3
19	22	1	1	5	6	5	4	4	5	3	4	5
20	18	1	2	7	6	6	7	6	4	7	6	7
21	20	1	2	4	4	5	4	3	4	3	3	4
22	21	1	2	6	6	4	6	6	6	5	4	4
23	21	2	2	4	4	4	4	4	4	4	4	4
24	20	2	2	5	5	4	5	5	4	5	4	4
25	24	1	2	6	5	5	4	5	6	4	4	5
26	22	1	2	4	5	6	6	3	4	3	6	6
27	22	1	2	4	5	4	6	5	5	3	4	4
28	20	2	2	6	6	4	6	6	4	5	5	4
29	21	2	2	5	5	4	6	5	4	3	4	4
30	22	1	2	6	6	6	7	6	6	6	6	6
31	23	2	2	6	6	4	7	4	5	6	6	5
32	19	2	2	6	6	6	5	5	5	5	5	5
33	26	1	2	6	7	6	7	6	6	6	7	5
34	18	2	2	3	5	5	5	5	5	4	5	5
35	19	1	2	4	5	5	5	5	5	3	5	5
36	22	2	2	4	4	4	4	4	4	4	4	4
37	19	1	2	7	7	7	7	4	4	6	7	7
38	23	2	2	6	4	5	6	4	4	5	4	5
39	18	2	2	4	4	5	4	4	4	4	4	4
40	22	1	2	7	7	7	7	7	7	7	7	7
41	23	2	2	7	7	4	7	5	4	7	3	4
42	20	2	1	4	4	5	5	4	4	4	5	4
43	18	1	1	3	4	4	5	4	5	2	4	4
44	21	1	1	5	4	5	6	5	5	3	6	6
45	23	2	1	3	3	5	4	5	5	3	3	5
46	23	2	2	6	5	4	5	4	4	5	4	5
47	21	1	2	6	4	4	7	4	4	5	4	4
48	20	1	2	4	5	6	4	3	5	3	3	3
49	22	1	3	4	3	4	4	5	4	4	3	3
50	24	1	3	4	4	4	4	4	4	4	4	4
51	22	2	3	6	6	6	7	6	6	6	5	6
52	20	2	3	4	5	5	4	4	4	4	4	4
53	23	1	3	4	5	6	3	5	5	4	6	6
54	20	2	3	6	5	5	6	6	5	6	5	5
55	20	1	3	4	5	4	4	5	5	2	4	4
56	18	2	3	4	5	6	4	5	4	3	6	7
57	23	1	3	3	3	3	4	5	6	3	3	5
58	22	2	3	6	5	4	7	6	4	7	6	4
59	22	1	3	4	4	4	3	5	4	3	5	4
60	22	1	3	5	6	5	6	4	4	5	5	5
61	22	1	3	6	7	7	6	4	2	6	5	5
62	24	1	3	4	5	5	3	4	4	3	4	4
63	19	1	3	5	6	5	4	4	4	3	5	4
64	21	1	3	5	5	5	3	2	4	4	4	5
65	20	1	3	3	3	4	3	3	4	2	3	4
66	22	1	3	5	5	5	4	3	3	4	4	4
67	19	1	3	3	3	2	3	4	4	1	1	1
68	24	2	3	4	4	5	4	4	4	4	3	5
69	24	2	3	6	4	5	5	5	5	5	4	4
70	21	1	1	7	7	7	7	5	5	6	5	5
71	20	2	1	4	4	4	5	5	5	3	4	4
72	22	1	1	5	3	4	5	4	4	3	4	4
73	23	1	1	5	6	5	3	3	4	2	3	4
74	22	1	2	4	6	4	3	4	4	3	5	5
75	25	1	2	4	6	4	4	3	5	4	3	4
76	23	2	3	5	5	5	5	4	4	5	4	4
77	20	2	3	3	3	5	3	3	4	3	3	5
78	19	2	3	4	4	5	4	4	4	3	4	4
79	18	2	3	5	6	6	5	4	4	5	6	6

## Sheet: Descriptions of variables
Variables	Which means	Coding
ID	Participants' ID number	Not Available
age	Age of the participant	Integer
sex	Gender of the participant	'1': Male Participants; '2': Female Participants
Emotion	Which condition the participant was randomly assigned to	'1': Awe; '2': Pride; '3': Neutral
Competence_A	Participants' ratings on the extent to which they thought the target who made a small blunder is competent	'1': Incompetent; '7': Competent; 7 point Likert-scales
Attractiveness_A	Participants' ratings on the extent to which they thought the target who made a small blunder is attractive	'1': Unattractive; '7': Attractive; 7 point Likert-scales
Warmth_A	Participants' ratings on the extent to which they thought the target who made a small blunder is warm	'1': Cold; '7': Warm; 7 point Likert-scales
Competence_B	Participants' ratings on the extent to which they thought the target who made a non-blunder is competent	'1': Incompetent; '7': Competent; 7 point Likert-scales
Attractiveness_B	Participants' ratings on the extent to which they thought the target who made a non-blunder is attractive	'1': Unattractive; '7': Attractive; 7 point Likert-scales
Warmth_B	Participants' ratings on the extent to which they thought the target who made a non-blunder is warm	'1': Cold; '7': Warm; 7 point Likert-scales
Competence_C	Participants' ratings on the extent to which they thought the target who made a big blunder is competent	'1': Incompetent; '7': Competent; 7 point Likert-scales
Attractiveness_C	Participants' ratings on the extent to which they thought the target who made a big blunder is attractive	'1': Unattractive; '7': Attractive; 7 point Likert-scales
Warmth_C	Participants' ratings on the extent to which they thought the target who made a big blunder is warm	'1': Cold; '7': Warm; 7 point Likert-scales
