# Supplementary material for: Does incidental pride increase competency evaluation of others who appear careless? Discrete positive emotions and impression formation
Source: PLoS One. 2019 Aug 8;14(8):e0220883. doi: 10.1371/journal.pone.0220883 (PMC6687287; doi:10.1371/journal.pone.0220883)
Supplement: S4 File — (XLSX) [file pone.0220883.s004.xlsx]

## Sheet: Data
ID	Emotion	Pre_Pride	Pre_Awe	Pre_Valence	Pre_Arousal	Post_Pride	Post_Awe	Post_Valence	Post_Arousal	Change_Pride	Change_Awe	Change_Valence	Change_Arousal
201	awe	4	1	7	2	4	1	7	2	0	0	0	0
202	neutral	6	5	5	6	5	5	6	4	-1	0	1	-2
203	pride	4	3	3	3	3	3	4	3	-1	0	1	0
204	awe	2	4	2	5	2	4	2	4	0	0	0	-1
205	neutral	7	4	1	7	7	4	2	3	0	0	1	-4
206	awe	4	5	4	4	4	5	4	4	0	0	0	0
207	neutral	2	3	3	3	2	2	3	3	0	-1	0	0
208	pride	3	3	2	4	5	2	6	5	2	-1	4	1
209	neutral	5	4	6	2	5	4	6	2	0	0	0	0
210	pride	4	6	5	4	5	6	5	5	1	0	0	1
211	neutral	4	1	4	1	4	1	4	1	0	0	0	0
212	neutral	3	4	4	4	3	4	4	4	0	0	0	0
213	awe	4	3	4	4	2	2	3	4	-2	-1	-1	0
214	awe	5	3	5	4	5	4	6	4	0	1	1	0
215	pride	2	1	4	3	3	1	3	4	1	0	-1	1
216	neutral	6	5	6	4	6	5	6	5	0	0	0	1
217	pride	4	5	5	4	4	5	5	4	0	0	0	0
218	pride	5	3	6	5	5	3	6	5	0	0	0	0
219	awe	4	3	2	3	3	4	5	4	-1	1	3	1
220	neutral	4	5	3	2	4	5	4	2	0	0	1	0
221	awe	5	5	5	5	6	6	5	5	1	1	0	0
222	pride	2	6	3	2	4	6	4	2	2	0	1	0
223	neutral	3	3	3	2	2	2	3	4	-1	-1	0	2
224	neutral	6	4	6	5	6	4	6	4	0	0	0	-1
225	neutral	6	5	4	6	6	5	4	1	0	0	0	-5
226	pride	4	5	6	4	5	5	6	3	1	0	0	-1
227	neutral	3	5	3	4	3	5	4	3	0	0	1	-1
228	awe	2	6	3	5	4	6	4	4	2	0	1	-1
229	awe	5	5	4	3	5	6	5	4	0	1	1	1
230	pride	5	5	6	4	5	5	6	4	0	0	0	0
231	neutral	3	3	4	4	5	4	5	5	2	1	1	1
232	awe	3	3	4	4	5	6	6	6	2	3	2	2
233	neutral	6	4	4	5	6	4	5	7	0	0	1	2
234	neutral	4	3	2	4	3	3	3	3	-1	0	1	-1
235	awe	3	4	3	3	3	4	2	3	0	0	-1	0
236	awe	4	4	4	4	4	4	4	4	0	0	0	0
237	awe	5	4	5	3	5	5	6	4	0	1	1	1
238	awe	6	5	6	5	5	5	6	5	-1	0	0	0
239	pride	4	4	3	4	3	4	4	4	-1	0	1	0
240	pride	4	5	3	3	5	5	4	4	1	0	1	1
241	pride	3	2	4	2	4	2	4	3	1	0	0	1
242	pride	2	4	6	4	5	4	6	5	3	0	0	1
243	neutral	4	6	4	6	4	1	4	1	0	-5	0	-5
244	awe	6	5	5	6	6	5	6	5	0	0	1	-1
245	neutral	6	5	4	3	6	5	5	3	0	0	1	0
246	awe	2	3	2	2	3	3	3	2	1	0	1	0
247	neutral	5	5	4	4	5	5	4	4	0	0	0	0
248	awe	3	5	7	3	3	5	7	3	0	0	0	0
249	neutral	5	4	5	1	4	4	5	1	-1	0	0	0
250	awe	5	4	5	4	5	5	5	4	0	1	0	0
251	pride	5	1	3	2	6	1	3	2	1	0	0	0
252	awe	5	6	5	4	6	6	5	4	1	0	0	0
253	awe	4	6	4	4	4	6	4	5	0	0	0	1
254	neutral	2	3	2	3	2	2	5	3	0	-1	3	0
255	pride	5	6	6	5	6	5	6	6	1	-1	0	1
256	pride	1	4	2	6	2	2	2	2	1	-2	0	-4
257	neutral	5	2	5	4	5	2	5	5	0	0	0	1
258	awe	5	5	4	2	5	4	4	4	0	-1	0	2
259	neutral	5	3	5	3	5	5	6	5	0	2	1	2
260	pride	4	4	4	2	4	4	4	3	0	0	0	1
261	awe	2	4	4	2	2	4	4	4	0	0	0	2
262	neutral	3	4	3	2	2	2	4	2	-1	-2	1	0
263	awe	5	4	4	2	4	6	5	5	-1	2	1	3
264	pride	5	4	3	5	5	4	6	5	0	0	3	0
265	pride	6	3	6	3	6	5	6	2	0	2	0	-1
266	pride	2	1	2	2	3	2	3	3	1	1	1	1
267	neutral	5	4	5	5	5	4	5	5	0	0	0	0
268	neutral	7	4	6	2	7	4	6	4	0	0	0	2
269	pride	6	5	6	1	6	5	7	2	0	0	1	1
270	neutral	6	7	5	5	5	7	4	4	-1	0	-1	-1
271	neutral	6	4	5	4	5	3	5	5	-1	-1	0	1
272	awe	3	2	6	3	3	6	7	3	0	4	1	0
273	pride	5	4	6	5	5	4	6	5	0	0	0	0
274	neutral	3	3	4	2	4	3	4	2	1	0	0	0
275	awe	4	4	3	4	4	5	4	4	0	1	1	0
276	awe	5	6	6	4	6	6	6	7	1	0	0	3
277	pride	4	3	6	5	4	3	4	4	0	0	-2	-1
278	awe	3	5	4	5	4	6	5	5	1	1	1	0
279	awe	4	2	2	4	4	5	4	4	0	3	2	0
280	neutral	1	1	3	2	3	1	4	1	2	0	1	-1
281	pride	6	4	3	2	4	3	5	4	-2	-1	2	2
282	neutral	3	4	2	3	3	4	3	3	0	0	1	0
283	pride	2	2	4	2	2	2	4	4	0	0	0	2
284	awe	6	5	5	5	5	5	5	3	-1	0	0	-2
285	pride	5	5	3	1	5	5	4	3	0	0	1	2
286	pride	4	6	3	6	4	6	3	1	0	0	0	-5
287	neutral	5	4	5	4	5	4	5	4	0	0	0	0
288	awe	5	5	5	4	5	6	5	4	0	1	0	0
289	pride	5	4	3	5	5	4	3	5	0	0	0	0
290	neutral	4	3	4	3	4	3	4	3	0	0	0	0
291	neutral	4	2	3	5	4	2	3	5	0	0	0	0
292	awe	3	1	5	1	2	5	5	5	-1	4	0	4
293	neutral	5	6	2	5	6	7	6	4	1	1	4	-1
294	awe	1	3	2	5	2	3	4	5	1	0	2	0
295	neutral	5	5	5	5	5	5	5	5	0	0	0	0
296	pride	6	5	4	5	7	6	4	4	1	1	0	-1
297	pride	5	4	5	5	7	4	7	6	2	0	2	1
298	awe	4	2	3	2	5	5	5	5	1	3	2	3
299	awe	6	5	4	1	4	5	5	2	-2	0	1	1
300	awe	5	6	5	6	5	6	5	7	0	0	0	1
301	pride	4	3	4	3	4	3	4	3	0	0	0	0
302	neutral	4	3	4	3	4	3	4	3	0	0	0	0
303	neutral	5	6	4	1	5	6	2	5	0	0	-2	4
304	awe	3	3	3	2	3	3	4	1	0	0	1	-1
305	pride	6	5	5	4	6	6	5	4	0	1	0	0
306	awe	6	2	3	2	6	6	4	4	0	4	1	2
307	neutral	4	4	5	3	4	4	3	4	0	0	-2	1
308	pride	4	3	3	3	6	2	5	5	2	-1	2	2

## Sheet: Descriptions of variables
Variables	Which means	Coding
ID	Participants' ID number	Not Available
Emotion	Which condition the participant was randomly assigned to	nominal variables
Pre_Pride	Participants' ratings on the degree of feeling pride prior to the emotion manipulatiuon	'1': not at all; '7': very much;
Pre_Awe	Participants' ratings on the degree of feeling awe prior to the emotion manipulatiuon	'1': not at all; '7': very much;
Pre_Valence	Participants' ratings on the degree of positive feeling prior to the emotion manipulation	'1': extremely negative '7': extremely much;
Pre_Arousal	Participants' ratings on the intensity of arousal prior to the emotion manipulation	'1': not at all; '7': very much;
Post_Pride	Participants' ratings on the degree of feeling pride after the emotion manipulatiuon	'1': not at all; '7': very much;
Post_Awe	Participants' ratings on the degree of feeling awe after the emotion manipulatiuon	'1': not at all; '7': very much;
Post_Valence	Participants' ratings on the degree of positive feeling after the emotion manipulation	'1': extremely negative '7': extremely much;
Post_Arousal	Participants' ratings on the intensity of arousal after the emotion manipulation	'1': not at all; '7': very much;
Change_Pride	Changes in score of pride (Post - Pre)
Change_Awe	Changes in score of awe (Post - Pre)
Change_Valence	Changes in score of valence (Post - Pre)
Change_Arousal	Changes in score of arousal (Post - Pre)
