# Supplementary material for: Does incidental pride increase competency evaluation of others who appear careless? Discrete positive emotions and impression formation
Source: PLoS One. 2019 Aug 8;14(8):e0220883. doi: 10.1371/journal.pone.0220883 (PMC6687287; doi:10.1371/journal.pone.0220883)
Supplement: S6 File — (XLSX) [file pone.0220883.s006.xlsx]

## Sheet: SupportingData(Manipulation_stu
ID	Emotion	Pre_Pride	Pre_Awe	Pre_Valence	Pre_Arousal	Post_Pride	Post_Awe	Post_Valence	Post_Arousal	Change_Pride	Change_Awe	Change_Valence	Change_Arousal
401	neutral	3	5	2	5	3	5	4	4	0	0	2	-1
402	awe	5	3	3	1	3	3	3	1	-2	0	0	0
403	neutral	1	2	1	6	2	2	3	3	1	0	2	-3
404	pride	4	4	6	4	3	3	4	5	-1	-1	-2	1
405	neutral	6	3	6	3	6	3	7	4	0	0	1	1
406	neutral	4	5	5	4	4	5	5	4	0	0	0	0
407	awe	3	4	3	4	3	4	4	4	0	0	1	0
408	awe	4	6	4	4	4	4	4	4	0	-2	0	0
409	awe	4	5	2	5	4	4	4	4	0	-1	2	-1
410	neutral	6	6	6	4	6	6	6	4	0	0	0	0
411	pride	3	5	2	2	4	5	2	3	1	0	0	1
412	awe	3	6	2	4	3	4	2	5	0	-2	0	1
413	pride	6	3	5	4	6	5	4	4	0	2	-1	0
414	neutral	2	3	3	1	2	3	3	1	0	0	0	0
415	neutral	5	5	4	4	5	5	4	4	0	0	0	0
416	neutral	3	3	4	3	4	4	5	3	1	1	1	0
417	neutral	6	5	3	6	5	5	4	4	-1	0	1	-2
418	awe	4	3	5	2	5	5	6	4	1	2	1	2
419	awe	5	5	2	4	6	5	2	4	1	0	0	0
420	awe	4	4	3	3	3	5	3	4	-1	1	0	1
421	awe	5	3	4	4	4	5	5	6	-1	2	1	2
422	awe	3	3	4	4	3	4	4	4	0	1	0	0
423	pride	4	4	4	4	4	3	5	4	0	-1	1	0
424	neutral	3	3	5	5	3	3	5	4	0	0	0	-1
425	pride	5	2	3	4	3	2	3	4	-2	0	0	0
426	awe	7	7	4	7	7	7	4	7	0	0	0	0
427	neutral	4	2	2	4	5	2	2	4	1	0	0	0
428	neutral	3	2	4	2	5	2	5	5	2	0	1	3
429	awe	3	4	4	2	3	4	4	5	0	0	0	3
430	pride	4	3	6	2	5	3	5	2	1	0	-1	0
431	awe	5	3	3	5	6	5	6	4	1	2	3	-1
432	awe	3	5	3	3	3	5	3	3	0	0	0	0
433	neutral	4	3	4	5	5	3	5	4	1	0	1	-1
434	neutral	6	6	6	5	6	6	6	4	0	0	0	-1
435	neutral	3	3	1	7	4	1	2	5	1	-2	1	-2
436	neutral	1	5	3	3	1	5	3	3	0	0	0	0
437	neutral	5	3	3	3	5	3	4	3	0	0	1	0
438	awe	3	5	2	2	3	4	4	5	0	-1	2	3
439	neutral	6	6	5	4	6	7	5	4	0	1	0	0
440	awe	5	3	4	3	4	5	4	5	-1	2	0	2
441	pride	4	3	4	4	5	3	5	4	1	0	1	0
442	awe	5	5	4	4	4	6	5	5	-1	1	1	1
443	pride	5	3	3	3	3	3	2	2	-2	0	-1	-1
444	awe	4	5	2	4	5	6	4	4	1	1	2	0
445	awe	3	6	3	1	3	6	4	1	0	0	1	0
446	neutral	5	2	6	2	6	2	6	2	1	0	0	0
447	neutral	5	3	3	6	5	5	3	2	0	2	0	-4
448	neutral	2	4	3	2	3	2	3	2	1	-2	0	0
449	pride	3	3	4	2	4	2	4	1	1	-1	0	-1
450	awe	4	4	4	4	4	5	4	4	0	1	0	0
451	neutral	4	4	4	4	4	4	5	4	0	0	1	0
452	neutral	5	7	3	2	3	7	5	1	-2	0	2	-1
453	awe	3	5	3	5	3	5	4	5	0	0	1	0
454	awe	6	5	5	5	6	5	6	5	0	0	1	0
455	neutral	4	3	4	4	5	3	5	4	1	0	1	0
456	neutral	3	1	3	1	3	1	3	5	0	0	0	4
457	awe	4	4	3	3	4	4	3	2	0	0	0	-1
458	neutral	3	4	3	1	3	4	2	1	0	0	-1	0
459	awe	2	3	2	3	3	2	3	1	1	-1	1	-2
460	awe	6	5	6	6	6	6	6	6	0	1	0	0
461	pride	6	4	6	5	5	5	5	5	-1	1	-1	0
462	pride	2	3	4	7	2	3	3	5	0	0	-1	-2
463	awe	4	5	4	1	5	7	6	2	1	2	2	1
464	awe	6	6	7	4	5	5	7	4	-1	-1	0	0
465	awe	3	5	5	5	3	5	5	5	0	0	0	0
466	awe	5	7	5	6	4	7	5	5	-1	0	0	-1
467	awe	3	3	2	3	3	3	2	2	0	0	0	-1
468	neutral	6	4	4	3	5	4	4	4	-1	0	0	1
469	pride	4	3	4	3	5	4	4	4	1	1	0	1
470	awe	5	2	2	3	5	4	4	3	0	2	2	0
471	awe	7	4	6	3	7	6	6	5	0	2	0	2
472	neutral	2	1	4	7	4	4	1	7	2	3	-3	0
473	awe	1	2	4	3	4	5	4	5	3	3	0	2
474	neutral	5	5	5	3	5	5	5	3	0	0	0	0
475	pride	5	6	4	5	3	5	4	4	-2	-1	0	-1
476	neutral	5	6	5	3	5	5	5	3	0	-1	0	0
477	awe	3	7	3	6	3	6	3	5	0	-1	0	-1
478	neutral	3	2	3	2	3	2	3	2	0	0	0	0
479	neutral	4	3	5	3	6	4	4	5	2	1	-1	2
480	neutral	3	6	3	2	3	6	4	2	0	0	1	0
481	awe	5	4	5	4	5	6	5	6	0	2	0	2
482	pride	5	5	6	4	5	5	6	4	0	0	0	0
483	pride	6	5	4	3	5	5	5	4	-1	0	1	1
484	pride	4	4	6	6	4	4	4	4	0	0	-2	-2
485	awe	5	5	3	2	5	2	3	5	0	-3	0	3
486	pride	3	1	5	3	5	1	3	3	2	0	-2	0
487	awe	5	5	4	3	5	5	4	3	0	0	0	0
488	neutral	3	6	3	2	3	6	3	3	0	0	0	1
489	awe	5	4	5	4	5	5	5	4	0	1	0	0
490	pride	6	2	7	2	6	3	7	2	0	1	0	0
491	neutral	5	5	3	5	5	5	4	4	0	0	1	-1
492	pride	5	4	5	5	5	5	5	5	0	1	0	0
493	neutral	7	4	7	4	4	4	4	4	-3	0	-3	0
494	awe	2	2	7	7	2	6	7	7	0	4	0	0
495	pride	5	3	4	1	5	3	4	1	0	0	0	0
496	neutral	3	5	3	3	3	4	4	5	0	-1	1	2
497	neutral	7	4	3	5	7	4	6	6	0	0	3	1
498	awe	6	5	5	6	6	5	4	5	0	0	-1	-1
499	awe	5	4	4	6	5	5	4	5	0	1	0	-1
500	awe	3	4	4	5	5	5	4	2	2	1	0	-3
501	awe	4	5	1	5	4	5	1	5	0	0	0	0
502	pride	5	1	5	5	7	5	7	6	2	4	2	1
503	pride	5	6	3	6	5	4	2	6	0	-2	-1	0
504	awe	4	6	5	5	4	5	5	5	0	-1	0	0
505	pride	3	3	3	5	4	3	5	5	1	0	2	0
506	pride	3	6	4	6	4	5	5	6	1	-1	1	0
507	pride	3	4	3	5	3	3	3	3	0	-1	0	-2
508	awe	6	3	5	4	6	5	5	5	0	2	0	1
509	neutral	3	2	3	3	3	3	3	4	0	1	0	1
510	pride	4	3	3	3	4	4	3	3	0	1	0	0
511	pride	4	7	6	2	4	7	6	3	0	0	0	1
512	neutral	5	4	5	6	3	4	5	6	-2	0	0	0
513	neutral	4	3	2	6	5	4	2	5	1	1	0	-1
514	neutral	4	1	3	3	4	1	3	3	0	0	0	0
515	awe	5	5	6	4	5	5	6	5	0	0	0	1
516	awe	3	1	2	3	3	4	3	2	0	3	1	-1
517	neutral	5	4	3	4	5	4	4	3	0	0	1	-1
518	awe	1	4	2	2	1	2	1	2	0	-2	-1	0
519	neutral	5	4	6	3	5	4	6	5	0	0	0	2
520	awe	4	3	4	3	4	4	5	4	0	1	1	1
521	neutral	5	1	3	2	5	1	4	1	0	0	1	-1
522	neutral	2	3	2	2	3	3	2	2	1	0	0	0
523	neutral	5	6	7	2	3	5	7	1	-2	-1	0	-1
524	awe	6	6	2	7	6	5	2	3	0	-1	0	-4
525	pride	6	7	4	4	7	7	6	5	1	0	2	1
526	pride	3	4	5	5	5	4	5	5	2	0	0	0
527	pride	6	5	4	5	4	5	4	2	-2	0	0	-3
528	pride	2	4	6	4	4	4	7	4	2	0	1	0
529	awe	4	6	4	5	5	6	4	3	1	0	0	-2
530	pride	3	3	3	5	2	3	2	5	-1	0	-1	0
531	neutral	5	5	3	5	4	4	4	5	-1	-1	1	0
532	awe	2	2	2	3	2	3	2	3	0	1	0	0
533	awe	7	7	5	3	6	7	4	6	-1	0	-1	3
534	pride	5	5	5	5	5	5	5	4	0	0	0	-1
535	pride	5	5	6	4	4	5	5	5	-1	0	-1	1
536	pride	2	2	3	2	2	2	2	2	0	0	-1	0
537	pride	6	3	3	2	5	2	4	2	-1	-1	1	0
538	pride	2	3	3	3	3	3	3	3	1	0	0	0
539	neutral	2	4	2	3	2	4	2	2	0	0	0	-1
540	pride	1	7	4	1	1	7	3	5	0	0	-1	4
541	awe	5	4	4	3	5	5	5	4	0	1	1	1
542	awe	2	4	1	5	2	5	1	5	0	1	0	0
543	pride	6	5	4	3	6	5	4	3	0	0	0	0
544	neutral	4	5	4	4	4	4	4	4	0	-1	0	0
545	neutral	4	3	5	3	4	3	5	4	0	0	0	1
546	neutral	5	4	2	5	5	4	3	5	0	0	1	0
547	awe	4	7	5	6	4	7	5	4	0	0	0	-2
548	neutral	3	5	4	5	4	5	4	5	1	0	0	0
549	awe	5	2	4	5	6	3	6	5	1	1	2	0
550	awe	2	3	5	4	4	4	3	5	2	1	-2	1
551	pride	6	5	4	7	6	5	4	7	0	0	0	0
552	neutral	5	4	5	5	5	4	4	5	0	0	-1	0
553	neutral	6	4	7	6	4	5	6	5	-2	1	-1	-1
554	awe	5	4	4	4	5	6	4	4	0	2	0	0
555	pride	5	3	5	1	5	3	5	1	0	0	0	0
556	awe	3	3	3	2	3	4	4	3	0	1	1	1
557	neutral	5	5	4	4	3	5	3	4	-2	0	-1	0
558	neutral	7	7	7	4	6	5	6	4	-1	-2	-1	0
559	pride	4	5	3	2	2	4	2	2	-2	-1	-1	0
560	neutral	5	4	5	4	5	4	5	5	0	0	0	1
561	awe	3	2	3	2	3	3	4	3	0	1	1	1
562	neutral	1	2	2	6	1	3	2	2	0	1	0	-4
563	pride	5	3	4	5	5	4	4	4	0	1	0	-1
564	pride	5	2	5	6	5	3	3	5	0	1	-2	-1
565	pride	5	5	3	3	5	4	3	3	0	-1	0	0
566	awe	5	4	3	5	5	5	3	4	0	1	0	-1
567	neutral	5	3	3	5	5	4	4	5	0	1	1	0
568	neutral	5	1	5	3	4	3	3	4	-1	2	-2	1
569	neutral	6	5	3	2	6	5	3	2	0	0	0	0
570	awe	4	4	4	4	4	5	5	5	0	1	1	1
571	neutral	6	5	4	5	4	4	4	2	-2	-1	0	-3
572	awe	6	1	2	2	6	4	3	5	0	3	1	3
573	neutral	3	4	4	3	4	4	5	5	1	0	1	2
574	awe	2	4	6	4	2	6	6	5	0	2	0	1
575	neutral	4	3	3	5	4	3	4	4	0	0	1	-1
576	neutral	4	4	5	4	4	4	5	4	0	0	0	0
577	pride	5	4	4	4	5	4	5	4	0	0	1	0
578	neutral	4	5	2	3	4	5	2	3	0	0	0	0
579	pride	5	2	4	3	6	5	6	5	1	3	2	2
580	neutral	1	4	2	1	1	4	1	1	0	0	-1	0
581	neutral	5	5	5	1	5	5	5	1	0	0	0	0
582	awe	4	4	5	5	5	4	5	5	1	0	0	0
583	awe	5	3	4	5	5	3	4	4	0	0	0	-1
584	pride	3	5	1	3	2	4	1	4	-1	-1	0	1
585	neutral	3	3	3	4	2	3	2	3	-1	0	-1	-1
586	pride	4	6	2	5	5	6	3	5	1	0	1	0
587	awe	6	2	4	4	6	5	6	5	0	3	2	1
588	awe	7	7	7	6	7	7	7	7	0	0	0	1
589	pride	4	5	4	6	3	5	4	5	-1	0	0	-1
590	pride	5	2	6	2	5	2	5	2	0	0	-1	0
591	awe	6	5	3	4	6	6	3	5	0	1	0	1
592	awe	3	3	3	4	3	3	3	4	0	0	0	0
593	neutral	5	4	3	5	4	4	1	5	-1	0	-2	0
594	neutral	2	6	5	6	3	6	5	7	1	0	0	1
595	neutral	2	3	3	1	2	3	2	1	0	0	-1	0
596	pride	6	1	3	2	7	2	3	2	1	1	0	0
597	awe	5	5	6	5	5	6	6	5	0	1	0	0
598	awe	4	3	5	5	4	4	5	5	0	1	0	0
599	neutral	3	4	6	3	3	4	6	4	0	0	0	1
600	neutral	3	4	4	4	4	4	5	4	1	0	1	0
601	awe	4	3	4	5	4	5	4	6	0	2	0	1
602	awe	4	3	7	5	4	7	5	5	0	4	-2	0
603	pride	3	6	2	5	3	3	3	6	0	-3	1	1
604	neutral	5	6	3	4	4	4	4	2	-1	-2	1	-2
605	neutral	6	1	5	1	6	1	6	1	0	0	1	0
606	awe	4	3	4	3	4	3	4	3	0	0	0	0
607	awe	3	6	4	6	3	4	4	4	0	-2	0	-2
608	pride	4	5	2	7	5	5	2	6	1	0	0	-1
609	awe	2	5	4	5	3	5	5	5	1	0	1	0
610	awe	4	3	3	4	3	1	2	3	-1	-2	-1	-1
611	awe	3	4	3	3	3	4	3	3	0	0	0	0
612	pride	3	5	2	3	2	5	2	3	-1	0	0	0
613	awe	5	2	5	5	6	3	6	6	1	1	1	1
614	pride	6	5	6	5	6	5	6	5	0	0	0	0
615	pride	4	6	5	4	5	6	4	4	1	0	-1	0
616	awe	2	5	5	2	2	5	5	5	0	0	0	3
617	pride	4	4	3	3	4	3	3	3	0	-1	0	0
618	pride	5	6	3	6	5	6	4	3	0	0	1	-3
619	awe	7	6	2	6	5	5	1	5	-2	-1	-1	-1
620	awe	4	4	3	4	3	6	3	4	-1	2	0	0
621	neutral	5	3	6	6	4	3	5	4	-1	0	-1	-2
622	awe	7	5	6	5	6	5	7	5	-1	0	1	0
623	awe	7	6	6	7	7	7	6	6	0	1	0	-1
624	neutral	4	6	2	2	4	6	2	3	0	0	0	1
625	pride	3	5	3	3	4	5	4	3	1	0	1	0
626	pride	3	1	4	4	3	1	4	4	0	0	0	0
627	neutral	4	3	4	5	4	3	4	4	0	0	0	-1
628	pride	5	4	4	2	4	2	4	3	-1	-2	0	1
629	neutral	3	5	2	5	2	6	2	5	-1	1	0	0
630	awe	6	4	4	5	6	6	6	4	0	2	2	-1
631	awe	2	1	3	3	2	2	4	1	0	1	1	-2
632	neutral	4	1	4	4	4	2	4	2	0	1	0	-2
633	awe	7	4	6	5	7	4	7	5	0	0	1	0
634	pride	6	6	3	5	6	6	4	5	0	0	1	0
635	pride	6	6	3	4	5	4	3	5	-1	-2	0	1
636	neutral	2	6	4	3	2	6	4	3	0	0	0	0
637	pride	5	3	3	5	5	4	4	4	0	1	1	-1
638	neutral	6	2	2	3	6	2	2	2	0	0	0	-1
639	neutral	3	4	1	4	5	6	1	5	2	2	0	1
640	awe	2	6	4	2	2	5	4	2	0	-1	0	0
641	awe	3	2	6	3	3	4	6	3	0	2	0	0
642	awe	4	4	3	6	5	6	3	5	1	2	0	-1
643	neutral	4	4	6	4	4	4	6	5	0	0	0	1
644	pride	5	5	3	4	5	4	4	5	0	-1	1	1
645	neutral	6	5	5	6	4	2	4	5	-2	-3	-1	-1
646	pride	5	5	4	4	5	5	4	4	0	0	0	0
647	awe	6	2	2	6	6	3	2	6	0	1	0	0
648	pride	4	4	5	6	4	4	6	6	0	0	1	0
649	neutral	6	2	6	3	3	3	6	3	-3	1	0	0
650	awe	3	3	5	2	4	4	4	3	1	1	-1	1
651	neutral	3	5	2	3	3	5	2	3	0	0	0	0
652	awe	7	6	5	5	7	7	3	5	0	1	-2	0
653	awe	6	4	6	5	6	5	5	5	0	1	-1	0
654	pride	5	3	5	4	5	4	5	4	0	1	0	0
655	awe	4	4	4	4	4	4	4	4	0	0	0	0
656	pride	3	6	5	1	6	5	5	6	3	-1	0	5
657	neutral	5	4	5	4	3	5	6	5	-2	1	1	1
658	neutral	7	7	6	5	7	6	5	3	0	-1	-1	-2
659	neutral	5	4	4	7	5	5	4	7	0	1	0	0
660	awe	7	6	5	6	7	7	7	6	0	1	2	0
661	neutral	7	7	2	5	7	7	1	5	0	0	-1	0
662	neutral	3	4	2	1	4	4	3	2	1	0	1	1
663	pride	4	6	3	6	4	5	4	4	0	-1	1	-2
664	awe	4	2	5	5	5	3	5	5	1	1	0	0
665	pride	5	3	3	5	5	3	3	3	0	0	0	-2
666	pride	6	7	3	7	7	7	5	7	1	0	2	0
667	pride	6	5	3	2	5	5	3	4	-1	0	0	2
668	pride	2	1	4	7	2	1	2	7	0	0	-2	0
669	pride	6	6	1	5	5	6	5	5	-1	0	4	0
670	pride	3	5	3	3	4	5	5	4	1	0	2	1
671	pride	7	4	6	3	5	4	6	3	-2	0	0	0
672	pride	6	5	5	6	6	5	5	6	0	0	0	0
673	pride	6	4	5	5	5	4	5	5	-1	0	0	0
674	pride	6	5	6	4	6	4	5	5	0	-1	-1	1
675	pride	5	4	4	3	5	4	4	3	0	0	0	0
676	pride	4	2	4	2	4	2	4	2	0	0	0	0
677	pride	5	1	4	1	2	2	4	4	-3	1	0	3
678	pride	3	7	4	5	4	6	4	5	1	-1	0	0
679	pride	5	4	5	4	5	4	5	4	0	0	0	0
680	pride	4	5	3	1	4	3	3	1	0	-2	0	0
681	pride	1	1	1	6	1	1	1	6	0	0	0	0
682	pride	7	1	7	7	6	6	7	5	-1	5	0	-2
683	pride	4	4	4	5	4	4	4	5	0	0	0	0
684	pride	5	4	4	4	5	4	4	5	0	0	0	1
685	pride	3	4	2	6	6	4	3	6	3	0	1	0
686	pride	4	5	3	5	4	6	3	6	0	1	0	1
687	pride	5	3	3	5	5	4	3	5	0	1	0	0
688	pride	5	3	4	4	5	5	5	4	0	2	1	0
689	pride	7	5	2	5	7	5	4	4	0	0	2	-1
690	pride	4	5	2	4	5	6	5	6	1	1	3	2

## Sheet: Descriptions of variables
Variables	Which means	Coding
ID	Participants' ID number	Not Available
Emotion	Which condition the participant was randomly assigned to	nominal variables
Pre_Pride	Participants' ratings on the degree of feeling pride prior to the emotion manipulatiuon	'1': not at all; '7': very much;
Pre_Awe	Participants' ratings on the degree of feeling awe prior to the emotion manipulatiuon	'1': not at all; '7': very much;
Pre_Valence	Participants' ratings on the degree of positive feeling prior to the emotion manipulation	'1': extremely negative '7': extremely much;
Pre_Arousal	Participants' ratings on the intensity of arousal prior to the emotion manipulation	'1': not at all; '7': very much;
Post_Pride	Participants' ratings on the degree of feeling pride after the emotion manipulatiuon	'1': not at all; '7': very much;
Post_Awe	Participants' ratings on the degree of feeling awe after the emotion manipulatiuon	'1': not at all; '7': very much;
Post_Valence	Participants' ratings on the degree of positive feeling after the emotion manipulation	'1': extremely negative '7': extremely much;
Post_Arousal	Participants' ratings on the intensity of arousal after the emotion manipulation	'1': not at all; '7': very much;
Change_Pride	Changes in score of pride (Post - Pre)
Change_Awe	Changes in score of awe (Post - Pre)
Change_Valence	Changes in score of valence (Post - Pre)
Change_Arousal	Changes in score of arousal (Post - Pre)
