# Supplementary material for: Does incidental pride increase competency evaluation of others who appear careless? Discrete positive emotions and impression formation
Source: PLoS One. 2019 Aug 8;14(8):e0220883. doi: 10.1371/journal.pone.0220883 (PMC6687287; doi:10.1371/journal.pone.0220883)
Supplement: S7 File — (XLSX) [file pone.0220883.s007.xlsx]

## Sheet: SupportingData(study3)
ID	age	sex	Emotion	SelfEsteem	Competence_A	Competence_B	Competence_C	Attractiveness_A	Attractiveness_B	Attractiveness_C	Warmth_A	Warmth_B	Warmth_C	Similarity_A	Similarity_B	Similarity_C	Pre_InternalCompetence	Post_InternalCompetence
401	28	3	neutral	25	6	5	5	5	5	5	5	5	5	4	4	4	3	4
402	24	3	awe	26	4	4	4	4	4	4	4	4	4	6	5	5	3	2
403	25	2	neutral	24	3	5	3	1	4	4	3	3	3	2	5	3	1	2
404	28	2	pride	26	2	5	5	5	3	4	3	3	4	4	5	3	5	6
405	31	2	neutral	20	3	5	2	2	4	1	3	4	4	3	3	1	5	6
406	31	3	neutral	25	4	5	3	4	4	3	4	4	4	5	3	2	3	3
407	30	3	awe	23	3	3	3	3	2	2	4	4	4	4	4	4	4	4
408	30	3	awe	22	7	5	5	7	7	7	5	4	4	1	1	1	4	4
409	31	3	awe	24	4	3	4	4	4	4	4	3	3	4	3	4	3	3
410	23	3	neutral	22	7	4	4	6	5	5	6	6	6	5	6	6	5	5
411	28	3	pride	27	2	5	3	2	4	3	4	4	4	6	5	5	1	1
412	27	3	awe	25	6	6	6	3	5	6	6	6	6	5	6	1	2	3
413	29	3	pride	21	5	3	3	5	5	2	5	4	4	4	4	3	4	3
414	28	3	neutral	23	4	2	4	4	2	2	4	2	4	6	2	5	2	2
415	29	2	neutral	22	5	5	5	5	5	5	4	4	4	4	4	4	4	4
416	28	3	neutral	19	3	3	3	4	4	3	4	4	5	4	4	3	3	4
417	26	3	neutral	20	4	4	4	4	4	4	4	4	4	4	4	4	5	6
418	29	3	awe	22	4	4	5	5	4	5	5	4	5	5	4	4	4	4
419	29	3	awe	26	3	5	3	5	4	5	5	5	5	4	4	4	3	2
420	26	3	awe	24	7	7	7	6	5	6	4	4	4	3	2	3	3	3
421	30	3	awe	22	4	4	3	5	4	4	5	5	5	4	5	4	4	5
422	24	3	awe	27	2	2	3	2	2	3	3	3	4	6	5	5	3	3
423	31	2	pride	25	3	2	3	3	3	3	3	4	5	3	5	5	3	3
424	29	3	neutral	21	6	5	6	5	4	5	5	4	5	5	5	5	5	4
425	31	2	pride	28	4	3	4	6	4	6	5	4	5	4	4	4	3	3
426	20	2	awe	23	6	3	3	7	3	3	6	5	5	7	3	3	6	5
427	25	2	neutral	30	6	6	6	4	4	4	4	4	4	3	2	3	1	1
428	30	3	neutral	25	3	4	3	4	4	5	4	4	5	3	3	3	3	5
429	30	2	awe	27	5	5	3	3	3	3	3	3	3	4	4	3	2	3
430	25	3	pride	20	4	3	3	3	3	2	4	3	3	3	3	3	5	5
431	27	2	awe	22	5	3	6	5	6	6	6	3	5	5	7	6	6	6
432	30	2	awe	28	3	4	2	3	4	3	4	5	4	5	5	5	2	2
433	24	2	neutral	21	5	5	5	4	4	4	4	4	4	4	4	4	3	3
434	29	3	neutral	22	5	6	5	6	6	6	5	6	5	6	6	6	6	6
435	26	3	neutral	28	4	4	4	4	4	4	4	4	3	4	4	4	3	4
436	26	2	neutral	27	5	6	6	5	6	5	4	4	4	2	2	2	3	3
437	29	3	neutral	21	6	6	5	5	5	6	3	5	5	4	4	4	4	4
438	30	2	awe	23	4	6	4	4	4	5	4	4	4	5	5	5	3	4
439	29	3	neutral	23	6	7	6	5	7	5	5	1	6	6	6	5	2	2
440	20	2	awe	25	3	3	2	2	3	2	2	4	3	2	3	2	4	3
441	27	3	pride	23	4	5	4	4	5	4	5	5	5	5	4	5	5	5
442	30	2	awe	22	5	5	5	5	5	4	4	4	4	4	3	4	5	5
443	30	2	pride	25	3	4	2	4	4	4	4	3	4	4	3	4	4	4
444	30	3	awe	25	6	4	3	7	4	3	6	4	4	4	4	5	4	4
445	31	3	awe	27	4	4	4	4	4	4	4	4	4	2	2	2	3	3
446	25	2	neutral	22	5	3	6	4	4	4	5	3	3	6	3	5	5	6
447	22	2	neutral	26	5	5	6	5	5	4	4	4	3	4	3	5	2	2
448	28	3	neutral	26	5	5	5	4	5	5	4	4	4	2	1	2	3	3
449	26	3	pride	22	4	4	4	4	4	4	4	4	4	4	4	4	4	4
450	28	3	awe	22	4	4	4	4	4	4	4	4	4	4	4	4	4	4
451	28	3	neutral	24	3	4	3	3	4	5	4	4	5	4	4	4	4	4
452	27	3	neutral	25	6	6	4	6	5	5	3	5	7	4	4	3	5	3
453	30	3	awe	23	6	6	5	6	6	6	6	2	6	3	2	4	4	4
454	29	3	awe	22	5	5	5	5	6	5	5	5	5	5	5	5	5	5
455	25	2	neutral	21	3	5	3	3	3	3	5	4	5	3	3	3	4	4
456	26	3	neutral	29	6	6	6	6	5	6	5	4	6	5	3	3	3	3
457	27	2	awe	24	3	5	3	3	4	3	4	4	4	2	4	5	3	3
458	25	3	neutral	27	5	6	3	5	5	5	4	4	4	3	2	4	1	2
459	28	3	awe	27	4	4	4	4	4	4	4	4	4	4	1	4	2	1
460	26	3	awe	23	6	6	5	6	6	5	6	6	6	5	4	4	5	6
461	24	2	pride	23	6	5	5	6	5	5	6	6	5	6	7	5	4	5
462	29	2	pride	27	4	1	2	2	2	2	1	2	3	6	3	4	1	1
463	31	3	awe	23	5	4	4	5	5	7	6	5	7	4	3	4	5	5
464	27	3	awe	21	4	4	4	4	4	4	4	4	4	5	5	4	6	5
465	27	2	awe	23	5	5	5	5	5	5	5	5	5	5	5	5	4	4
466	28	3	awe	24	2	7	3	3	3	7	5	2	6	5	3	5	3	3
467	23	3	awe	25	4	4	4	4	4	4	4	4	4	3	2	5	2	2
468	27	2	neutral	21	5	4	3	5	4	3	5	4	4	5	4	3	5	5
469	26	3	pride	20	3	5	3	3	3	5	4	3	5	4	3	5	3	5
470	27	3	awe	21	6	7	2	6	5	1	7	1	7	7	1	1	5	6
471	31	2	awe	19	3	3	5	3	3	7	5	4	7	2	7	6	6	5
472	26	3	neutral	29	5	4	3	4	4	4	4	3	3	1	1	1	1	1
473	30	2	awe	19	6	6	3	5	4	5	4	5	5	3	2	5	4	4
474	22	3	neutral	23	4	5	4	4	4	5	4	4	5	5	4	5	4	4
475	29	3	pride	26	4	4	4	5	4	5	5	4	4	4	3	5	2	3
476	28	2	neutral	21	3	3	3	4	2	5	4	3	5	5	1	3	3	3
477	29	3	awe	23	5	6	6	6	6	5	5	6	5	3	3	3	4	4
478	30	3	neutral	22	3	4	3	3	4	3	3	4	3	3	3	3	3	3
479	29	2	neutral	22	2	4	3	4	4	2	4	4	3	3	3	2	3	5
480	26	3	neutral	24	6	5	6	5	4	5	5	4	5	2	2	2	4	4
481	30	2	awe	25	6	6	6	6	5	4	4	4	6	3	2	2	3	3
482	29	3	pride	21	5	5	5	5	5	5	5	5	5	5	5	5	5	5
483	30	3	pride	24	6	6	6	6	4	6	6	4	6	3	3	3	5	5
484	30	2	pride	23	4	4	4	4	4	4	4	4	4	4	4	4	5	5
485	25	3	awe	23	3	4	3	3	4	3	4	4	4	4	4	4	3	4
486	30	3	pride	25	1	4	3	1	3	1	6	6	6	1	2	1	5	5
487	27	3	awe	21	3	4	2	3	4	3	5	4	5	5	5	5	5	5
488	24	3	neutral	24	4	3	2	4	3	4	5	4	6	4	4	5	3	3
489	29	2	awe	22	4	4	3	4	4	4	4	4	5	4	4	2	6	5
490	28	2	pride	25	6	7	6	5	4	7	5	4	5	5	4	5	5	5
491	27	3	neutral	24	6	4	4	5	5	3	5	4	4	4	3	3	4	4
492	29	3	pride	22	7	7	7	5	6	4	5	6	4	4	4	4	5	5
493	30	2	neutral	21	4	4	4	4	4	4	4	4	4	4	4	4	7	4
494	28	3	awe	25	2	2	6	2	2	5	4	4	4	6	6	6	5	3
495	22	3	pride	26	3	4	6	3	4	6	3	3	5	5	3	4	4	5
496	23	2	neutral	27	4	4	6	4	4	7	4	4	5	4	4	5	2	3
497	29	3	neutral	24	4	4	4	4	4	4	4	4	4	4	1	4	4	4
498	30	3	awe	24	5	5	5	5	4	4	4	5	4	4	4	3	5	5
499	30	3	awe	26	4	5	4	4	4	5	4	5	4	5	4	5	5	5
500	25	2	awe	23	4	4	4	3	4	4	5	4	5	3	3	3	5	4
501	29	3	awe	25	6	7	6	5	4	5	5	5	4	5	3	5	3	3
502	30	3	pride	22	5	6	5	5	3	6	5	5	6	5	3	6	5	6
503	25	2	pride	23	4	4	4	4	5	7	4	4	4	1	1	2	2	3
504	29	3	awe	22	7	7	7	4	4	4	4	4	4	4	4	4	5	4
505	27	3	pride	22	4	4	4	3	4	3	4	4	4	4	3	5	4	3
506	27	3	pride	24	5	4	3	7	4	4	6	4	4	3	3	4	3	4
507	27	2	pride	26	4	5	4	5	6	4	5	5	4	5	5	4	3	2
508	28	3	awe	22	4	4	4	4	4	3	4	4	4	3	5	3	5	5
509	28	3	neutral	30	5	5	4	6	5	6	5	6	7	1	1	3	3	3
510	25	3	pride	24	3	4	4	4	4	5	4	4	5	3	4	5	4	4
511	28	3	pride	21	4	4	4	4	4	3	4	4	4	5	2	5	6	6
512	24	3	neutral	28	3	4	4	4	2	6	4	3	5	3	1	3	3	2
513	29	3	neutral	28	6	6	6	6	6	6	6	6	6	2	2	2	2	2
514	21	3	neutral	23	5	4	5	5	3	5	6	4	6	6	3	6	5	5
515	26	3	awe	23	5	5	4	4	5	4	5	4	4	5	4	5	6	6
516	24	3	awe	27	4	4	4	4	4	4	4	4	4	5	4	5	1	1
517	29	3	neutral	25	5	5	5	5	5	5	4	4	4	4	4	3	3	4
518	30	3	awe	28	3	3	4	3	3	3	3	1	3	4	6	5	1	1
519	29	2	neutral	25	4	4	4	5	3	4	5	3	5	4	4	3	3	3
520	31	2	awe	20	4	4	4	4	4	4	4	4	4	4	4	4	5	4
521	27	3	neutral	21	7	7	7	6	6	6	5	5	4	4	4	4	4	5
522	30	2	neutral	24	5	5	5	5	5	4	5	4	5	3	3	4	3	3
523	25	3	neutral	22	6	6	6	6	6	5	5	4	6	3	3	6	4	4
524	26	2	awe	29	6	6	5	7	3	6	6	2	2	1	6	6	3	3
525	30	3	pride	22	6	4	7	5	3	7	5	4	7	5	1	6	6	6
526	20	3	pride	21	5	6	5	4	4	5	4	2	5	5	3	5	4	5
527	28	3	pride	26	3	4	3	3	4	3	4	4	4	3	2	3	3	4
528	28	2	pride	29	4	4	3	6	4	6	6	5	7	7	5	6	2	3
529	28	2	awe	20	7	7	7	6	4	6	4	4	3	2	2	2	5	5
530	25	3	pride	28	6	6	4	6	6	5	6	6	6	3	4	2	3	2
531	29	3	neutral	24	3	4	3	3	4	3	3	5	4	4	4	3	3	4
532	30	2	awe	25	4	4	4	4	4	3	4	4	3	3	5	3	2	2
533	27	3	awe	20	4	2	3	2	1	1	5	2	2	5	5	7	7	7
534	28	3	pride	22	3	7	3	5	7	5	4	7	5	1	5	1	6	5
535	28	2	pride	19	4	4	4	4	4	4	4	4	4	4	4	4	4	4
536	24	3	pride	21	4	4	3	6	6	3	5	5	5	5	3	3	4	4
537	28	3	pride	26	5	5	3	4	4	6	5	5	3	4	4	6	4	4
538	27	3	pride	22	4	5	4	4	4	4	4	4	4	2	5	2	4	4
539	31	3	neutral	23	6	5	5	5	5	5	6	5	5	5	5	6	2	2
540	30	3	pride	26	7	7	7	7	7	7	7	7	7	1	1	1	1	2
541	29	2	awe	23	4	4	3	4	4	4	4	4	4	5	4	3	5	5
542	28	2	awe	28	4	2	6	5	2	6	4	3	6	2	4	4	1	1
543	28	2	pride	25	7	7	5	7	7	7	6	3	6	5	2	6	3	3
544	28	2	neutral	23	4	6	4	4	5	6	4	4	5	5	5	7	4	4
545	25	2	neutral	24	3	4	2	2	3	2	4	4	4	4	3	3	5	5
546	30	3	neutral	28	6	7	7	5	6	6	4	4	5	4	4	4	3	3
547	20	3	awe	27	4	3	5	4	3	6	4	3	5	5	4	3	5	4
548	28	3	neutral	22	5	4	3	5	5	3	4	4	4	5	5	3	4	3
549	24	3	awe	23	3	3	5	4	2	7	3	4	5	4	2	3	5	6
550	30	2	awe	21	4	4	2	4	4	2	4	4	2	4	4	2	4	4
551	28	3	pride	23	6	6	5	3	1	3	4	6	5	3	3	1	4	4
552	30	2	neutral	23	4	4	3	4	4	3	4	4	4	3	4	3	3	3
553	24	2	neutral	25	5	3	3	5	3	3	5	3	2	4	2	3	4	4
554	28	3	awe	21	7	7	7	7	7	7	6	4	6	4	4	4	5	5
555	24	3	pride	24	5	6	4	6	5	6	6	5	6	5	4	5	5	5
556	23	2	awe	24	6	6	6	4	4	5	4	4	4	3	3	3	4	3
557	24	3	neutral	26	2	4	5	3	4	5	4	6	2	5	6	5	5	3
558	28	3	neutral	23	2	6	5	4	5	6	4	3	6	6	5	6	7	6
559	28	3	pride	29	7	7	7	4	4	4	4	4	4	4	4	4	2	2
560	29	3	neutral	22	5	6	5	4	4	4	4	4	4	5	5	5	5	5
561	28	3	awe	25	5	5	3	4	3	2	4	5	3	3	2	2	2	3
562	27	3	neutral	26	6	3	5	5	5	3	5	3	5	2	6	5	1	1
563	30	3	pride	19	4	4	4	5	5	5	5	5	4	5	5	4	6	5
564	24	3	pride	23	4	5	4	4	5	5	3	4	4	5	1	7	4	4
565	22	2	pride	23	2	2	3	2	3	3	3	3	3	3	3	2	6	5
566	26	3	awe	22	4	5	5	3	5	5	4	6	5	5	5	4	5	5
567	25	2	neutral	27	4	4	5	5	3	5	5	5	5	4	4	4	3	4
568	24	2	neutral	22	1	5	4	1	4	4	3	4	4	3	3	3	4	4
569	25	3	neutral	22	6	5	5	6	5	5	4	4	4	5	5	4	5	5
570	31	2	awe	26	6	4	5	4	4	5	4	4	5	4	6	6	6	6
571	30	3	neutral	22	4	3	2	4	4	3	4	4	4	4	3	3	6	4
572	20	3	awe	24	3	5	2	2	5	2	2	5	2	2	4	6	4	2
573	30	2	neutral	25	4	5	3	4	5	3	4	4	2	4	4	2	3	4
574	28	3	awe	23	5	7	5	7	5	7	6	7	6	6	4	4	5	5
575	23	2	neutral	23	5	4	3	5	5	4	6	2	5	4	5	4	3	3
576	28	2	neutral	23	5	4	5	5	3	5	5	3	5	4	4	5	4	4
577	29	3	pride	22	5	5	6	4	5	6	4	4	6	4	4	4	4	5
578	28	3	neutral	25	6	6	5	6	6	5	3	6	5	2	4	4	2	2
579	25	3	pride	25	5	5	3	3	5	3	4	4	6	6	3	5	4	5
580	27	3	neutral	29	7	5	4	6	5	5	6	5	6	1	6	5	1	1
581	29	3	neutral	20	5	5	6	4	6	5	4	6	5	5	3	4	5	4
582	28	3	awe	26	6	6	6	6	7	7	7	6	7	7	4	6	3	4
583	29	3	awe	22	4	4	3	5	3	3	4	4	4	3	4	4	4	4
584	22	3	pride	23	7	7	6	6	5	5	5	4	5	5	2	5	5	2
585	28	2	neutral	26	4	4	4	4	4	4	4	4	4	4	4	4	3	2
586	20	2	pride	23	4	5	5	4	4	5	3	5	4	3	5	6	4	4
587	30	3	awe	23	4	4	4	6	5	7	5	5	6	2	5	1	6	6
588	29	2	awe	26	5	3	4	4	1	4	4	4	4	5	2	4	5	4
589	26	3	pride	26	5	6	4	4	4	5	3	4	5	2	3	2	3	3
590	24	3	pride	24	6	3	1	7	3	1	3	5	5	5	3	2	5	5
591	30	2	awe	22	3	6	3	3	5	2	5	5	5	4	4	3	5	4
592	28	3	awe	24	4	4	4	4	4	4	4	4	4	4	4	4	3	3
593	30	3	neutral	23	3	4	3	4	4	4	4	4	4	5	5	6	5	4
594	25	3	neutral	24	5	6	4	4	4	4	5	6	4	6	3	4	5	6
595	30	2	neutral	23	3	6	3	3	5	3	5	4	5	2	6	2	3	3
596	30	2	pride	24	7	7	2	7	7	3	4	4	6	7	7	2	6	7
597	28	3	awe	25	5	5	5	5	4	5	4	4	4	4	4	4	4	6
598	24	3	awe	21	5	5	5	5	5	5	5	5	5	4	4	3	5	5
599	27	3	neutral	22	5	4	3	4	4	4	5	4	4	5	3	5	4	4
600	27	3	neutral	22	3	4	3	4	4	4	4	4	4	5	5	5	3	4
601	29	3	awe	23	7	6	6	6	4	4	5	4	4	4	4	4	4	4
602	28	2	awe	21	5	4	5	7	7	7	5	7	5	6	5	6	7	7
603	24	3	pride	24	7	4	4	7	7	7	6	7	7	6	6	6	3	3
604	20	3	neutral	24	5	6	5	6	3	6	6	2	6	3	1	3	3	3
605	30	3	neutral	23	1	1	1	1	1	1	7	1	7	1	1	1	3	2
606	30	3	awe	22	5	6	5	5	6	5	5	5	5	4	4	4	4	3
607	30	3	awe	21	7	6	7	7	7	4	7	7	7	5	1	5	3	3
608	25	3	pride	25	5	5	3	5	5	4	4	4	4	3	3	3	2	3
609	28	2	awe	22	2	3	1	3	5	2	4	4	4	4	3	3	4	4
610	21	3	awe	24	5	5	5	3	3	3	5	6	5	2	4	2	2	1
611	27	2	awe	25	5	6	4	4	4	4	4	4	4	3	3	3	3	3
612	25	3	pride	26	3	3	3	4	4	5	5	4	5	5	4	4	2	3
613	30	2	awe	22	6	6	3	6	6	3	5	6	7	6	3	2	5	5
614	30	2	pride	22	5	6	5	3	5	3	4	4	4	3	4	3	5	5
615	29	2	pride	25	5	4	5	4	4	4	5	4	4	5	5	4	4	4
616	25	2	awe	22	4	4	3	2	3	3	5	4	4	3	4	4	5	4
617	31	2	pride	22	4	5	4	5	5	5	6	6	6	5	5	5	3	3
618	26	3	pride	24	5	5	4	4	4	4	6	5	4	6	6	5	4	4
619	27	2	awe	28	2	4	2	3	4	5	2	3	5	2	5	2	6	2
620	26	3	awe	23	4	4	4	4	4	4	4	5	4	4	4	3	3	3
621	31	3	neutral	21	4	4	2	1	4	1	4	4	4	1	1	1	6	5
622	27	3	awe	19	5	4	5	4	3	5	4	4	5	5	3	7	5	6
623	25	3	awe	18	5	5	3	6	4	4	6	5	5	6	4	3	7	7
624	25	3	neutral	18	5	4	3	5	3	2	6	5	3	3	2	2	3	5
625	30	3	pride	22	4	4	4	4	4	4	4	4	4	4	4	4	4	3
626	30	3	pride	21	6	6	6	6	6	6	5	5	5	3	5	4	5	5
627	29	3	neutral	24	4	4	4	3	3	3	4	4	5	4	5	4	3	4
628	28	3	pride	21	4	4	4	4	4	5	4	4	4	2	4	3	5	5
629	31	3	neutral	23	4	4	2	3	4	1	5	3	2	3	3	3	3	3
630	30	3	awe	25	3	2	1	3	3	1	6	6	5	5	2	1	5	5
631	30	3	awe	27	5	6	2	5	4	6	5	5	6	5	2	4	2	3
632	30	3	neutral	23	3	4	3	4	3	3	3	3	3	3	2	2	3	4
633	23	2	awe	24	4	6	3	4	6	4	5	5	4	5	4	1	5	5
634	29	3	pride	27	7	7	4	5	3	6	6	4	6	5	5	5	3	3
635	20	2	pride	16	2	4	2	2	4	2	5	6	6	3	6	6	5	5
636	30	3	neutral	23	5	6	5	6	5	4	5	5	5	4	3	2	3	3
637	26	2	pride	28	6	4	4	4	6	4	4	6	4	5	4	4	5	4
638	27	3	neutral	22	2	3	2	2	2	2	5	5	6	2	2	2	6	6
639	30	3	neutral	21	6	4	2	1	4	3	6	5	6	4	5	6	3	3
640	30	3	awe	23	4	4	4	4	4	4	4	4	4	4	4	4	5	5
641	26	3	awe	21	4	4	4	4	4	4	4	4	4	4	4	4	4	4
642	30	2	awe	25	5	4	5	4	4	5	5	4	5	4	4	4	5	5
643	20	2	neutral	24	4	4	4	4	4	4	5	4	5	4	5	4	4	5
644	25	3	pride	24	4	4	4	4	3	4	5	4	4	5	5	4	3	5
645	29	3	neutral	25	7	7	7	7	7	2	2	7	4	1	6	1	2	4
646	30	2	pride	20	5	5	5	4	5	5	5	5	5	5	4	4	4	5
647	27	3	awe	24	7	6	7	7	7	6	7	3	6	6	3	6	6	6
648	28	3	pride	28	6	3	6	5	6	3	2	6	7	3	2	2	3	3
649	28	2	neutral	25	4	5	3	5	3	3	5	3	5	5	3	5	2	3
650	29	3	awe	22	6	6	2	6	5	6	6	5	6	5	4	4	4	4
651	31	3	neutral	23	6	6	6	5	5	5	5	5	5	4	5	4	3	3
652	27	3	awe	24	4	3	4	4	4	4	4	4	6	6	3	6	3	3
653	27	2	awe	23	4	6	3	3	6	3	3	5	5	3	4	3	3	3
654	28	3	pride	28	5	4	4	6	5	5	5	4	5	5	4	4	3	4
655	31	2	awe	22	3	4	4	4	4	4	4	4	4	4	4	4	4	4
656	30	2	pride	22	4	4	3	4	4	4	4	5	5	6	3	5	4	5
657	29	3	neutral	23	5	5	5	5	5	5	5	5	5	6	2	5	5	4
658	28	3	neutral	19	4	5	4	3	3	3	5	3	5	2	3	3	5	6
659	27	3	neutral	23	4	7	2	4	6	2	5	5	4	5	4	5	4	4
660	27	2	awe	22	3	7	1	2	6	1	5	6	4	7	3	3	5	6
661	24	2	neutral	31	6	6	5	5	5	2	4	4	5	1	1	1	1	1
662	27	3	neutral	26	5	3	2	3	2	2	3	4	5	5	5	4	2	3
663	30	3	pride	25	4	4	4	4	4	4	4	4	4	4	3	5	4	3
664	28	3	awe	22	1	1	1	1	1	1	4	4	7	1	1	1	6	5
665	24	3	pride	19	3	6	3	4	4	5	5	5	5	5	4	5	4	4
666	25	3	pride	23	6	7	6	4	5	4	6	5	5	2	3	1	5	5
667	26	3	pride	22	5	6	4	5	5	5	4	4	4	4	2	2	4	3
668	26	3	pride	27	1	4	1	1	2	1	6	4	6	5	1	1	3	1
669	30	3	pride	24	5	6	6	5	6	5	5	6	5	5	6	6	3	4
670	22	2	pride	24	4	3	3	5	4	3	6	4	4	5	4	3	5	5
671	22	2	pride	21	4	4	4	4	4	3	4	4	4	3	4	4	6	5
672	23	3	pride	22	5	3	5	6	2	6	5	2	6	5	3	6	5	6
673	24	2	pride	26	3	4	4	4	4	4	4	4	4	3	3	3	3	2
674	26	2	pride	23	4	4	3	2	5	3	3	5	4	3	3	2	6	5
675	26	3	pride	22	2	4	3	2	6	5	5	4	3	5	5	5	3	5
676	30	3	pride	22	4	4	5	4	4	5	4	4	5	4	3	4	4	4
677	22	3	pride	28	4	4	4	4	4	4	4	4	4	5	4	5	4	4
678	31	3	pride	24	3	5	1	3	5	7	3	5	7	7	5	7	3	4
679	26	2	pride	23	4	3	3	4	4	4	4	4	4	3	5	4	4	4
680	30	3	pride	24	5	6	4	4	5	2	4	4	4	4	6	4	3	4
681	30	2	pride	25	7	7	7	1	4	1	1	1	7	1	1	1	1	1
682	28	2	pride	26	3	3	4	1	4	5	5	5	6	1	1	1	5	3
683	29	2	pride	23	4	4	4	4	4	4	4	4	4	4	4	4	4	5
684	27	3	pride	22	4	4	4	4	4	4	5	5	5	5	5	5	5	5
685	26	3	pride	24	3	3	3	3	4	3	4	4	4	5	5	6	3	3
686	30	2	pride	26	4	4	4	4	4	4	4	6	4	7	3	6	3	2
687	31	3	pride	26	5	2	1	5	2	1	6	4	7	2	5	7	4	3
688	29	3	pride	22	4	6	3	3	6	4	4	5	3	3	5	3	5	5
689	25	3	pride	28	4	4	4	1	4	4	2	4	4	1	4	4	1	5
690	27	2	pride	24	4	4	3	1	4	1	4	4	4	4	4	4	5	5

## Sheet: Descriptions of variables
Variables	Which means	Coding
ID	Participants' ID number	Not Available
age	Age of the participant	Integer
sex	Gender of the participant	'2': Male Participants; '3': Female Participants
Emotion	Which condition the participant was randomly assigned to	nominal variables
SelfEsteem	A total score of the self-esteem questionnaire	continuous variables
Competence_A	Participants' ratings on the extent to which they thought the target who made a small blunder is competent	'1': Incompetent; '7': Competent; 7 point Likert-scales
Competence_B	Participants' ratings on the extent to which they thought the target who made a non-blunder is competent	'1': Incompetent; '7': Competent; 7 point Likert-scales
Competence_C	Participants' ratings on the extent to which they thought the target who made a big blunder is competent	'1': Incompetent; '7': Competent; 7 point Likert-scales
Attractiveness_A	Participants' ratings on the extent to which they thought the target who made a small blunder is attractive	'1': Unattractive; '7': Attractive; 7 point Likert-scales
Attractiveness_B	Participants' ratings on the extent to which they thought the target who made a non-blunder is attractive	'1': Unattractive; '7': Attractive; 7 point Likert-scales
Attractiveness_C	Participants' ratings on the extent to which they thought the target who made a big blunder is attractive	'1': Unattractive; '7': Attractive; 7 point Likert-scales
Warmth_A	Participants' ratings on the extent to which they thought the target who made a small blunder is warm	'1': Cold; '7': Warm; 7 point Likert-scales
Warmth_B	Participants' ratings on the extent to which they thought the target who made a non-blunder is warm	'1': Cold; '7': Warm; 7 point Likert-scales
Warmth_C	Participants' ratings on the extent to which they thought the target who made a big blunder is warm	'1': Cold; '7': Warm; 7 point Likert-scales
Similarity_A	Participants' ratings on the extent to which they thought the target who made a small blunder is similar with themselves	'1': Dissimilar; '7': Similar; 7 point Likert-scales
Similarity_B	Participants' ratings on the extent to which they thought the target who made a non-blunder is similar with themselves	'1': Dissimilar; '7': Similar; 7 point Likert-scales
Similarity_C	Participants' ratings on the extent to which they thought the target who made a big blunder is similar with themselves	'1': Dissimilar; '7': Similar; 7 point Likert-scales
Pre_InternalCompetence	Participants' ratings on competence about themselves priot to the emotion manipulation	'1': Incompetent; '7': Competent; 7 point Likert-scales
Post_InternalCompetence	Participants' ratings on competence about themselves after the emotion manipulation	'1': Incompetent; '7': Competent; 7 point Likert-scales
